# Supplementary material for: Track Structure Components: Characterizing Energy Deposited in Spherical Cells from Direct and Peripheral HZE Ion Hits
Source: Life (Basel). 2021 Oct 20;11(11):1112. doi: 10.3390/life11111112 (PMC8619431; doi:10.3390/life11111112)
Supplement: Supplementary file 1 [file life-11-01112-s001.zip]

Archive with 1 entries (1 files):
- life-1413506-supplementary.pdf
